# Supplementary material for: A new species of Docosia Winnertz from Central Europe, with DNA barcoding based on four gene markers (Diptera, Mycetophilidae)
Source: Zookeys. 2016 Jan 5;(549):127–43. doi: 10.3897/zookeys.549.6925 (PMC4727484; doi:10.3897/zookeys.549.6925)
Supplement: XML Treatment for Docosia dentata [file zookeys.549.6925-treatment1.xml]

<!DOCTYPE tp:taxon-treatment
  PUBLIC "-//TaxonX//DTD Taxonomic Treatment Publishing DTD v0 20100105//EN" "tax-treatment-NSO.dtd">
<tp:taxon-treatment xmlns:tp="http://www.plazi.org/taxpub"><tp:treatment-meta><kwd-group><label>Taxon classification</label><kwd><named-content content-type="kingdom">Animalia</named-content></kwd><kwd><named-content content-type="order">Diptera</named-content></kwd><kwd><named-content content-type="family">Mycetophilidae</named-content></kwd></kwd-group><mixed-citation publication-type="journal"><person-group><name><surname>Ševčík</surname><given-names>Jan</given-names></name><name><surname>Kaspřák</surname><given-names>David</given-names></name><name><surname>Rulik</surname><given-names>Björn</given-names></name></person-group><article-title>A new species of <italic><tp:taxon-name><tp:taxon-name-part taxon-name-part-type="genus">Docosia</tp:taxon-name-part></tp:taxon-name></italic> Winnertz from Central Europe, with DNA barcoding based on four gene markers (<tp:taxon-name><tp:taxon-name-part taxon-name-part-type="order">Diptera</tp:taxon-name-part></tp:taxon-name>, <tp:taxon-name><tp:taxon-name-part taxon-name-part-type="family">Mycetophilidae</tp:taxon-name-part></tp:taxon-name>)</article-title><source>Zookeys</source><day>5</day><month>1</month><year>2016</year><volume>2016</volume><issue>549</issue><fpage>127</fpage><lpage>143</lpage><pub-id pub-id-type="doi">10.3897/zookeys.549.6925</pub-id></mixed-citation></tp:treatment-meta><tp:nomenclature><tp:taxon-name>
            <tp:taxon-name-part taxon-name-part-type="genus">Docosia</tp:taxon-name-part>
            <tp:taxon-name-part taxon-name-part-type="species">dentata</tp:taxon-name-part>
            <object-id xmlns:xlink="http://www.w3.org/1999/xlink" content-type="zoobank" xlink:type="simple">http://zoobank.org/E75577BA-83A0-4596-BC12-61F22A505225</object-id>
          </tp:taxon-name><tp:taxon-status xmlns:xlink="http://www.w3.org/1999/xlink" xlink:type="simple">sp. n.</tp:taxon-status><xref ref-type="fig" rid="F1">Figures 1–3</xref></tp:nomenclature><tp:treatment-sec sec-type="type material"><title>Type material.</title><p>Holotype male, in a pinned microvial with glycerol. SLOVAKIA, Muránska planina National Park, Muráň env., Šiance National Nature Reserve, sweeping along forest edge, <named-content xmlns:xlink="http://www.w3.org/1999/xlink" content-type="dwc:verbatimCoordinates" xlink:type="simple">N48°46'12", E20°04'20"</named-content>, 1005 m a.s.l., 25. May 2012 (J. Ševčík leg.) [<named-content xmlns:xlink="http://www.w3.org/1999/xlink" content-type="dwc:institutional_code" xlink:type="simple">SMOC</named-content>].</p></tp:treatment-sec><tp:treatment-sec sec-type="Description"><title>Description.</title><p>Male (n = 1). Length of wing 4.2 mm.</p><p>Head blackish brown with numerous pale setae. Three ocelli, with lateral ones almost touching compound eyes, separated from the eye margins by their own diameter. Clypeus blackish, with setae pale. Mouthparts light brownish. Palpus brownish yellow, basally and apically darker. Scape, pedicel and all flagellomeres dark brown. Flagellomeres cylindrical, flagellomeres 1 to 7 about twice as long as broad, apical flagellomeres (8 to 14) slightly conical, three times as long as broad.</p><p>All parts of thorax blackish brown. All bristles and setae yellowish white. Scutellum with several marginal and submarginal pale bristles and with numerous setae. <!--PageBreak--><!--PageBreak--><!--PageBreak--><!--PageBreak--><!--PageBreak-->Antepronotum and proepisternum with pale bristles and short dark setae. Upper part of antepronotum with a strong pale bristle reaching to the ocellus. Laterotergite and other pleural parts bare. Haltere pale yellow.</p><p>Legs. All coxae entirely yellow. Femora yellow with hind femur brownish only around its tip. All trochanters blackish brown. Tibiae and tarsi yellow, tarsal segments seemingly brownish because of dense setulae. Fore tibia apicomedially with a semicircular tibial organ (anteroapical depressed area), without strong setae, only densely covered with fine setulae. Mid tibia with 5 anterior, 4 dorsal, 3 anteroventral and 5–6 posterior setae. Hind tibia with 16 anterior, 12 dorsal, 5 anteroventral and 6 posterior setae.</p><p>Wings hyaline, unmarked. Radial veins and r-m brown, other veins paler while m-stem and the base of M<sub>1</sub> are faint, almost not traceable. Sc, Rs and basal third of cu-stem asetose, the other veins setose. Costa reaches to 0.45 of the distance between R<sub>5</sub> and M<sub>1</sub>. Sc ends in R at the level of beginning of m-stem. Posterior fork begins before anterior fork, approximately at the level of the middle of r-m.</p><p>Abdomen all dark brown. Terminalia (Figs <xref ref-type="fig" rid="F1">1–3</xref>) dark brown except lighter gonostyli. Tergite 9 in the shape of a rounded square, about as long as broad (Fig. <xref ref-type="fig" rid="F1">2</xref>). Posteroventral margin of gonocoxites with lateral projections and with two patches of short setae medially (Fig. <xref ref-type="fig" rid="F1">1</xref>). Gonostylus subtriangular with a row of black megasetae along its ventral margin (Fig. <xref ref-type="fig" rid="F1">3</xref>).</p><fig id="F1" position="float" orientation="portrait"><label>Figures 1–3.</label><caption><p>
          <italic><tp:taxon-name><tp:taxon-name-part taxon-name-part-type="genus">Docosia</tp:taxon-name-part> <tp:taxon-name-part taxon-name-part-type="species">dentata</tp:taxon-name-part></tp:taxon-name></italic> sp. n. (holotype), male terminalia; <bold>1</bold> ventral view <bold>2</bold> tergite 9 in dorsal view <bold>3</bold> right gonostylus in dorsal view. Scale bar = 0.1 mm.</p></caption><graphic xmlns:xlink="http://www.w3.org/1999/xlink" xlink:href="zookeys-549-127-g001.jpg" position="float" orientation="portrait" xlink:type="simple" id="oo_71826.jpg"/></fig><!--PageBreak--><p>
            <bold>Female.</bold> Unknown.</p></tp:treatment-sec><tp:treatment-sec sec-type="Biology"><title>Biology.</title><p>Unknown.</p></tp:treatment-sec><tp:treatment-sec sec-type="Etymology"><title>Etymology.</title><p>The species name refers to the structure of gonostylus.</p></tp:treatment-sec></tp:taxon-treatment>
